# Supplementary material for: Efficacy of Adaptogens in Patients with Long COVID-19: A Randomized, Quadruple-Blind, Placebo-Controlled Trial
Source: Pharmaceuticals (Basel). 2022 Mar 11;15(3):345. doi: 10.3390/ph15030345 (PMC8953947; doi:10.3390/ph15030345)
Supplement: Supplementary file 1 [file pharmaceuticals-15-00345-s001.zip]

Archive with 3 entries (3 files):
- pharmaceuticals-1619360-supplementary/Supplement S1. ADAPT 232_Chisan in Long COVID.xlsx
- pharmaceuticals-1619360-supplementary/Supplement S2.pdf
- pharmaceuticals-1619360-supplementary/Supplement S3 MDA Public Statment Chisan.pdf
